# Supplementary material for: Whole-Genome Sequencing Analysis of a stx-Negative Escherichia coli O63:H6 Isolate Associated with Hemolytic Uremic Syndrome
Source: Diagnostics (Basel). 2021 Oct 2;11(10):1823. doi: 10.3390/diagnostics11101823 (PMC8534868; doi:10.3390/diagnostics11101823)
Supplement: Supplementary file 1 [file diagnostics-11-01823-s001.zip]

Archive with 1 entries (1 files):
- diagnostics-1365473-supplementary.pdf
